# Supplementary material for: No evidence for population-level benefits of polyandry in sharks and rays
Source: PLoS One. 2024 Sep 4;19(9):e0308141. doi: 10.1371/journal.pone.0308141 (PMC11373851; doi:10.1371/journal.pone.0308141)
Supplement: S1 Table — (CSV) [file pone.0308141.s001.csv]

Species	MP	frequency	reference	reproductive_mode	mode_quant	litter_min	litter_max	conservation_status	con_quant	habitat	lat_min	lat_max	latitude	LRO	generation_time	resilience	fecundity	fishing	climate	additional_references
Raja_clavata	Yes	100	Lamarca, F., Carvalho, P.H., Vilasboa, A., Netto-Ferreira, A.L. and Vianna, M., 2020. Is multiple paternity in elasmobranchs a plesiomorphic characteristic?. Environmental Biology of Fishes, 103(12), pp.1463-1470.	oviparous		48	150	Near Threatened	2	demersal	0	70	subtropical	814.1333	7.8	1	150	60	60	Nottage, A.S. and Perkins, E.J., 1983. Growth and maturation of roker Raja clavata L. in the Solway Firth. Journal of Fish Biology, 23(1), pp.43-48.
Pristis_pectinata	No	0	Lamarca, F., Carvalho, P.H., Vilasboa, A., Netto-Ferreira, A.L. and Vianna, M., 2020. Is multiple paternity in elasmobranchs a plesiomorphic characteristic?. Environmental Biology of Fishes, 103(12), pp.1463-1470.	ovoviviparous	0	15	20	Critically Endangered	5	demersal	0	44	subtropical		32.3	1	15	84		Mull, C.G., Lowe, C.G. and Young, K.A., 2010. Seasonal reproduction of female round stingrays (Urobatis halleri): steroid hormone profiles and assessing reproductive state. General and Comparative Endocrinology, 166(2), pp.379-387. AND Brame, A.B., Wiley, T.R., Carlson, J.K., Fordham, S.V., Grubbs, R.D., Osborne, J., Scharer, R.M., Bethea, D.M. and Poulakis, G.R., 2019. Biology, ecology, and stat…
Urobatis_halleri	Yes	90	Lamarca, F., Carvalho, P.H., Vilasboa, A., Netto-Ferreira, A.L. and Vianna, M., 2020. Is multiple paternity in elasmobranchs a plesiomorphic characteristic?. Environmental Biology of Fishes, 103(12), pp.1463-1470.	ovoviviparous	0	1	6	Least Concern	1	demersal	7	43	subtropical	23.5	18.3	1		56		Hale, L.F. and Lowe, C.G., 2008. Age and growth of the round stingray Urobatis halleri at Seal Beach, California. Journal of Fish Biology, 73(3), pp.510-523.
Potamotrygon_leopoldi	Yes	49.66666667	Torres, Y., Charvet, P., Faria, V.V. and de Castro, A.L., 2022. Evidence of multiple paternity for the endemic Xingu River stingray. Journal of Fish Biology, 100(5), pp.1315-1318.					Vulnerable	3	benthopelagic	3	3	tropical		10.8	1	2	58		Charvet, P., Santana, F.M., De Lima, K.L. and Lessa, R., 2018. Age and growth of the endemic Xingu River stingray Potamotrygon leopoldi validated using fluorescent dyes. Journal of fish biology, 92(6), pp.1985-1999.
Aetobatus_narinari	Yes	100	Lamarca, F., Carvalho, P.H., Vilasboa, A., Netto-Ferreira, A.L. and Vianna, M., 2020. Is multiple paternity in elasmobranchs a plesiomorphic characteristic?. Environmental Biology of Fishes, 103(12), pp.1463-1470.	ovoviviparous	0	1	4	Endangered	4	benthopelagic			subtropical	32.5		0	1.5	85
Hexanchus_griseus	Yes	100	Lamarca, F., Carvalho, P.H., Vilasboa, A., Netto-Ferreira, A.L. and Vianna, M., 2020. Is multiple paternity in elasmobranchs a plesiomorphic characteristic?. Environmental Biology of Fishes, 103(12), pp.1463-1470.	ovoviviparous	0	47	108	Near Threatened	2	bathydemersal	0	65	subtropical			1	65	90	38
Pristiophorus_nudipinnis	Yes	100	Nevatte, R.J., Williamson, J.E. and Gillings, M.R., 2023. First evidence of multiple paternity and hybridisation in Australian sawsharks. Marine and Freshwater Research, 74(7), pp.586-600.	ovoviviparous	0	7	14	Least Concern	1	demersal	31	41	temperate			1		73
Pristiophorus_cirratus	Yes	100	Nevatte, R.J., Williamson, J.E. and Gillings, M.R., 2023. First evidence of multiple paternity and hybridisation in Australian sawsharks. Marine and Freshwater Research, 74(7), pp.586-600.	ovoviviparous	0	6	19	Least Concern	1	demersal	28	45	subtropical			1	3	82
Squalus_mitsukurii	Yes	11.1	Lamarca, F., Carvalho, P.H., Vilasboa, A., Netto-Ferreira, A.L. and Vianna, M., 2020. Is multiple paternity in elasmobranchs a plesiomorphic characteristic?. Environmental Biology of Fishes, 103(12), pp.1463-1470.	ovoviviparous	0	2	15	Endangered	4	benthopelagic	0	55	?	21.6		0	4	58
Squalus_acanthias	Yes	20.5	Lamarca, F., Carvalho, P.H., Vilasboa, A., Netto-Ferreira, A.L. and Vianna, M., 2020. Is multiple paternity in elasmobranchs a plesiomorphic characteristic?. Environmental Biology of Fishes, 103(12), pp.1463-1470.	ovoviviparous	0	1	32	Vulnerable	3	benthopelagic	0	81	temperate	48	12.2	0	1	64	62
Etmopterus_molleri	No	0	Lamarca, F., Carvalho, P.H., Vilasboa, A., Netto-Ferreira, A.L. and Vianna, M., 2020. Is multiple paternity in elasmobranchs a plesiomorphic characteristic?. Environmental Biology of Fishes, 103(12), pp.1463-1470.	ovoviviparous	0			Data defficient		pelagic	0	46	?			0		36
Etmopterus_spinax	Yes	6.5	Lamarca, F., Carvalho, P.H., Vilasboa, A., Netto-Ferreira, A.L. and Vianna, M., 2020. Is multiple paternity in elasmobranchs a plesiomorphic characteristic?. Environmental Biology of Fishes, 103(12), pp.1463-1470.	ovoviviparous	0	1	21	Vulnerable	3	bathydemersal	0	75	?		6.9	0	6	63	13
Rhincodon_typus	No	0	Lamarca, F., Carvalho, P.H., Vilasboa, A., Netto-Ferreira, A.L. and Vianna, M., 2020. Is multiple paternity in elasmobranchs a plesiomorphic characteristic?. Environmental Biology of Fishes, 103(12), pp.1463-1470.	ovoviviparous	0			Endangered	4	pelagic	0	48	subtropical	945		0	158	87
Ginglymostoma_cirratum	Yes	66.7	Lamarca, F., Carvalho, P.H., Vilasboa, A., Netto-Ferreira, A.L. and Vianna, M., 2020. Is multiple paternity in elasmobranchs a plesiomorphic characteristic?. Environmental Biology of Fishes, 103(12), pp.1463-1470.	ovoviviparous	0	20	30	Vulnerable	3	reef associated	0	44	subtropical	131.25		1	24.5	90	65
Scyliorhinus_canicula	Yes	92.3	Lamarca, F., Carvalho, P.H., Vilasboa, A., Netto-Ferreira, A.L. and Vianna, M., 2020. Is multiple paternity in elasmobranchs a plesiomorphic characteristic?. Environmental Biology of Fishes, 103(12), pp.1463-1470.	oviparous				Least Concern	1	demersal	12	63	subtropical	200.2		0	96	62	53
Galeocerdo_cuvier	No	0	Lamarca, F., Carvalho, P.H., Vilasboa, A., Netto-Ferreira, A.L. and Vianna, M., 2020. Is multiple paternity in elasmobranchs a plesiomorphic characteristic?. Environmental Biology of Fishes, 103(12), pp.1463-1470.	ovoviviparous	0	10	82	Near Threatened	2	benthopelagic	0	62	subtropical	196.875	10.3	0	10	64	57
Sphyrna_lewini	Yes	61.1	Lamarca, F., Carvalho, P.H., Vilasboa, A., Netto-Ferreira, A.L. and Vianna, M., 2020. Is multiple paternity in elasmobranchs a plesiomorphic characteristic?. Environmental Biology of Fishes, 103(12), pp.1463-1470.	viviparous	1	12	41	Critically Endangered	5	pelagic	0	46	tropical	257.28	13.7	1	18	78	62
Sphyrna_tiburo	Yes	18.8	Lamarca, F., Carvalho, P.H., Vilasboa, A., Netto-Ferreira, A.L. and Vianna, M., 2020. Is multiple paternity in elasmobranchs a plesiomorphic characteristic?. Environmental Biology of Fishes, 103(12), pp.1463-1470.	viviparous	1	4	21	Endangered	4	reef associated	0	45	subtropical	36		0	3	57
Carcharhinus_altimus	Yes	100	Lamarca, F., Carvalho, P.H., Vilasboa, A., Netto-Ferreira, A.L. and Vianna, M., 2020. Is multiple paternity in elasmobranchs a plesiomorphic characteristic?. Environmental Biology of Fishes, 103(12), pp.1463-1470.	viviparous	1	3	15	Near Threatened	2	reef associated	0	46	subtropical	14		0	7	90
Carcharhinus_plumbeus	Yes	65.1	Lamarca, F., Carvalho, P.H., Vilasboa, A., Netto-Ferreira, A.L. and Vianna, M., 2020. Is multiple paternity in elasmobranchs a plesiomorphic characteristic?. Environmental Biology of Fishes, 103(12), pp.1463-1470.	viviparous	1	1	14	Endangered	4	benthopelagic	0	45	subtropical	43.45		1	8.5	87	66
Carcharhinus_leucas	Yes	67.4	Lamarca, F., Carvalho, P.H., Vilasboa, A., Netto-Ferreira, A.L. and Vianna, M., 2020. Is multiple paternity in elasmobranchs a plesiomorphic characteristic?. Environmental Biology of Fishes, 103(12), pp.1463-1470.	viviparous	1	1	13	Vulnerable	3	reef associated	0	42	subtropical	49.5		0	7	82
Carcharhinus_acronotus	Yes	74	Lamarca, F., Carvalho, P.H., Vilasboa, A., Netto-Ferreira, A.L. and Vianna, M., 2020. Is multiple paternity in elasmobranchs a plesiomorphic characteristic?. Environmental Biology of Fishes, 103(12), pp.1463-1470.	viviparous	1	1	6	Endangered	4	reef associated	0	40	subtropical	29.64		1	4	60
Carcharhinus_isodon	Yes	83.81	Nash, C.S., Darby, P.C., Frazier, B.S., Hendon, J.M., Higgs, J.M., Hoffmayer, E.R. and Daly‐Engel, T.S., 2021. Multiple paternity in two populations of finetooth sharks (Carcharhinus isodon) with varying reproductive periodicity. Ecology and Evolution, 11(17), pp.11799-11807.	viviparous	1	1	6	Near Threatened	2	demersal	0	42	subtropical		4.5	0	1	60
Carcharhinus_amblyrhynchos	Yes	66.7	Lamarca, F., Carvalho, P.H., Vilasboa, A., Netto-Ferreira, A.L. and Vianna, M., 2020. Is multiple paternity in elasmobranchs a plesiomorphic characteristic?. Environmental Biology of Fishes, 103(12), pp.1463-1470.	viviparous	1	1	6	Endangered	4	reef associated	0	35	tropical	27		0	3.5	85
Prionace_glauca	Yes	91.5	Armada‐Tapia, S., Castillo‐Geniz, J.L., Victoria‐Cota, N., Arce‐Valdés, L.R. and Enríquez‐Paredes, L.M., 2023. First evidence of multiple paternity in the blue shark (Prionace glauca). Journal of Fish Biology, 102(2), pp.528-531.	viviparous	1	4	135	Near Threatened	2	pelagic	0	71	subtropical		8	1	69.5	67	57
Carcharhinus_obscurus	Yes	35.7	Lamarca, F., Carvalho, P.H., Vilasboa, A., Netto-Ferreira, A.L. and Vianna, M., 2020. Is multiple paternity in elasmobranchs a plesiomorphic characteristic?. Environmental Biology of Fishes, 103(12), pp.1463-1470.	viviparous	1	2	18	Endangered	4	reef associated	0	46	subtropical	45		0		88	62
Carcharhinus_galapagensis	No	0	Lamarca, F., Carvalho, P.H., Vilasboa, A., Netto-Ferreira, A.L. and Vianna, M., 2020. Is multiple paternity in elasmobranchs a plesiomorphic characteristic?. Environmental Biology of Fishes, 103(12), pp.1463-1470.	viviparous	1	4	16	Least Concern	1	reef associated	0	36	tropical	31.32	8.8	0	4	73
Negaprion_acutidens	Yes	77.8	Lamarca, F., Carvalho, P.H., Vilasboa, A., Netto-Ferreira, A.L. and Vianna, M., 2020. Is multiple paternity in elasmobranchs a plesiomorphic characteristic?. Environmental Biology of Fishes, 103(12), pp.1463-1470.	viviparous	1	1	14	Endangered	4	reef associated	0	32	tropical			0	1	90
Negaprion_brevirostris	Yes	84.4	Lamarca, F., Carvalho, P.H., Vilasboa, A., Netto-Ferreira, A.L. and Vianna, M., 2020. Is multiple paternity in elasmobranchs a plesiomorphic characteristic?. Environmental Biology of Fishes, 103(12), pp.1463-1470.	viviparous	1	4	17	Vulnerable	3	reef associated	0	45	subtropical	27.01	9.2	0	10.5	73	76
Galeorhinus_galeus	Yes	40	Lamarca, F., Carvalho, P.H., Vilasboa, A., Netto-Ferreira, A.L. and Vianna, M., 2020. Is multiple paternity in elasmobranchs a plesiomorphic characteristic?. Environmental Biology of Fishes, 103(12), pp.1463-1470.	ovoviviparous	0	6	52	Critically Endangered	5	benthopelagic	0	70	subtropical	195.88	11.9	1	29	76	62
Triakis_semifasciata	Yes	36.4	Lamarca, F., Carvalho, P.H., Vilasboa, A., Netto-Ferreira, A.L. and Vianna, M., 2020. Is multiple paternity in elasmobranchs a plesiomorphic characteristic?. Environmental Biology of Fishes, 103(12), pp.1463-1470.	ovoviviparous	0	1	37	Least Concern	1	demersal	19	45	subtropical	225		0	8	80
Mustelus_henlei	Yes	63.8	Lamarca, F., Carvalho, P.H., Vilasboa, A., Netto-Ferreira, A.L. and Vianna, M., 2020. Is multiple paternity in elasmobranchs a plesiomorphic characteristic?. Environmental Biology of Fishes, 103(12), pp.1463-1470. AND Rendón‐Herrera, J.J., Pérez‐Jiménez, J.C. and Saavedra‐Sotelo, N.C., 2022. Regional variation in multiple paternity in the brown smooth‐hound shark Mustelus henlei from the northeas…	viviparous	1	1	21	Least Concern	1	demersal	0	48	subtropical	47.25		1	3	58	61
Mustelus_californicus	No	0	Tárula-Marín, A.O. and Saavedra-Sotelo, N.C., 2021. First record of the mating system in the grey smoothhound shark (Mustelus californicus). Marine Biology Research, 17(4), pp.362-368.	viviparous	1	2	16	Least Concern	1	demersal	23	40	subtropical		4.4	0	2	52
Mustelus_mustelus	Yes	50	Lamarca, F., Carvalho, P.H., Vilasboa, A., Netto-Ferreira, A.L. and Vianna, M., 2020. Is multiple paternity in elasmobranchs a plesiomorphic characteristic?. Environmental Biology of Fishes, 103(12), pp.1463-1470.	viviparous	1	4	18	Endangered	4	demersal	0	58	temperate	120.75	18.3	0	4	74	54
Mustelus_punctulatus	Yes	53.8	Lamarca, F., Carvalho, P.H., Vilasboa, A., Netto-Ferreira, A.L. and Vianna, M., 2020. Is multiple paternity in elasmobranchs a plesiomorphic characteristic?. Environmental Biology of Fishes, 103(12), pp.1463-1470.	viviparous	1			Vulnerable	3	demersal	20	45	subtropical	182	3.3	1		51
Mustelus_asterias	Yes	58.3	Lamarca, F., Carvalho, P.H., Vilasboa, A., Netto-Ferreira, A.L. and Vianna, M., 2020. Is multiple paternity in elasmobranchs a plesiomorphic characteristic?. Environmental Biology of Fishes, 103(12), pp.1463-1470.	ovoviviparous	0	6	35	Near Threatened	2	demersal	16	61	temperate	75.6	7.5	0	7	71	49
Mustelus_antarcticus	Yes	24.1	Lamarca, F., Carvalho, P.H., Vilasboa, A., Netto-Ferreira, A.L. and Vianna, M., 2020. Is multiple paternity in elasmobranchs a plesiomorphic characteristic?. Environmental Biology of Fishes, 103(12), pp.1463-1470.	ovoviviparous	0	1	57	Least Concern	1	demersal	28	44	temperate	76.8	8.9	1	19.5	74
Mustelus_lenticulatus	Yes	15.8	Lamarca, F., Carvalho, P.H., Vilasboa, A., Netto-Ferreira, A.L. and Vianna, M., 2020. Is multiple paternity in elasmobranchs a plesiomorphic characteristic?. Environmental Biology of Fishes, 103(12), pp.1463-1470.	ovoviviparous	0	2	37	Least Concern	1	demersal	34	48	subtropical	128.4	10	1	12.5	77	77
Carcharias_taurus	Yes	42.9	Lamarca, F., Carvalho, P.H., Vilasboa, A., Netto-Ferreira, A.L. and Vianna, M., 2020. Is multiple paternity in elasmobranchs a plesiomorphic characteristic?. Environmental Biology of Fishes, 103(12), pp.1463-1470.	ovoviviparous	0	2	2	Critically Endangered	5	reef associated	0	48	subtropical	28.1		0	2	58	38
Isurus_oxyrinchus	Yes	83.3	Liu, S.Y.V., Tsai, W.P., Lee, M. and Chien, H.W., 2020. Accessing multiple paternity in the shortfin mako shark (Isurus oxyrinchus). Zoological studies, 59.	ovoviviparous	0	4	25	Endangered	4	pelagic	0	61	subtropical	25		1	4	79	62
